# Supplementary material for: Dorsal Striatum Is Compromised by Status Epilepticus Induced in Immature Developing Animal Experimental Model of Mesial Temporal Lobe Epilepsy
Source: Int J Mol Sci. 2025 Apr 3;26(7):3349. doi: 10.3390/ijms26073349 (PMC11989456; doi:10.3390/ijms26073349)
Supplement: Supplementary file 1 [file ijms-26-03349-s001.zip]

Archive with 1 entries (1 files):
- Suppl File DATA.xlsx
