# Supplementary material for: Dorsal Striatum Is Compromised by Status Epilepticus Induced in Immature Developing Animal Experimental Model of Mesial Temporal Lobe Epilepsy
Source: Int J Mol Sci. 2025 Apr 3;26(7):3349. doi: 10.3390/ijms26073349 (PMC11989456; doi:10.3390/ijms26073349)
Supplement: Supplementary file 1 [file ijms-26-03349-s001.zip › Suppl File DATA.xlsx]

## Sheet: Data
		18/12		18/24		21/12		21/24		25/12		25/24
		Perikaryon perimeter		Perikaryon perimeter		Perikaryon perimeter		Perikaryon perimeter		Perikaryon perimeter		Perikaryon perimeter		18/12	21/12	25/12	18/24	21/24	25/24
1		26		32		17		23		17		23		26	17	17	32	23	23
2		26		32		22		22		17		22		26	22	17	32	22	22
3		25		32		22		22		17		22		25	22	17	32	22	22
4		25		32		22		22		17		22		25	22	17	32	22	22
5		25		32		21		22		17		22		25	21	17	32	22	22
6		25		31		21		22		17		22		25	21	17	31	22	22
7		25		31		21		22		17		22		25	21	17	31	22	22
8		25		31		21		22		17		22		25	21	17	31	22	22
9		25		31		21		22		16		22		25	21	16	31	22	22
10		25		31		21		21		16		22		25	21	16	31	21	22
11		24		30		21		21		16		22		24	21	16	30	21	22
12		24		30		21		21		16		22		24	21	16	30	21	22
13		24		30		21		21		16		21		24	21	16	30	21	21
14		24		30		21		21		16		21		24	21	16	30	21	21
15		24		30		21		21		16		21		24	21	16	30	21	21
16		24		30		21		20		16		21		24	21	16	30	20	21
17		24		29		21		20		16		21		24	21	16	29	20	21
18		24		29		21		20		16		21		24	21	16	29	20	21
19		23		29		21		20		16		20		23	21	16	29	20	20
20		23		29		21		20		16		20		23	21	16	29	20	20
21		23		29		20		20		16		20		23	20	16	29	20	20
22		23		29		20		20		16		20		23	20	16	29	20	20
23		23		29		20		20		16		20		23	20	16	29	20	20
24		23		29		20		20		16		20		23	20	16	29	20	20
25		23		29		20		20		15		20		23	20	15	29	20	20
26		23		29		20		19		15		20		23	20	15	29	19	20
27		22		29		20		19		15		20		22	20	15	29	19	20
28		22		29		19		19		15		20		22	19	15	29	19	20
29		22		29		19		19		15		20		22	19	15	29	19	20
30		22		28		19		19		14		20		22	19	14	28	19	20
31		22		28		19		19		14		20		22	19	14	28	19	20
32		22		28		19		19		14		19		22	19	14	28	19	19
33		22		28		19		18		14		19		22	19	14	28	18	19
34		22		28		19		18		14		19		22	19	14	28	18	19
35		22		28		19		18		14		19		22	19	14	28	18	19
36		21		28		19		18		14		19		21	19	14	28	18	19
37		21		27		18		18		14		19		21	18	14	27	18	19
38		21		27		18		18		14		19		21	18	14	27	18	19
39		21		27		18		18		14		18		21	18	14	27	18	18
40		21		27		18		18		14		18		21	18	14	27	18	18
41		21		27		18		18		14		18		21	18	14	27	18	18
42		21		27		18		18		14		18		21	18	14	27	18	18
43		21		27		18		18		14		18		21	18	14	27	18	18
44		21		27		18		18		14		18		21	18	14	27	18	18
45		21		27		17		18		14		17		21	17	14	27	18	17
46		21		27		17		18		13		17		21	17	13	27	18	17
47		20		27		17		17		13		17		20	17	13	27	17	17
48		20		26		17		17		13		17		20	17	13	26	17	17
49		20		26		17		17		13		17		20	17	13	26	17	17
50		20		26		16		17		13		17		20	16	13	26	17	17
51		20		26		16		17		13		17		20	16	13	26	17	17
52		20		26		16		17		13		17		20	16	13	26	17	17
53		20		26		16		17		13		17		20	16	13	26	17	17
54		20		26		16		17		12		17		20	16	12	26	17	17
55		20		26		16		17		12		17		20	16	12	26	17	17
56		20		26		16		17		12		17		20	16	12	26	17	17
57		19		26		16		16		12		17		19	16	12	26	16	17
58		19		26		16		16		12		17		19	16	12	26	16	17
59		19		25		16		16		12		17		19	16	12	25	16	17
60		19		25		16		16		12		16		19	16	12	25	16	16
61		18		25		16		16		11		16		18	16	11	25	16	16
62		18		25		16		16		11		16		18	16	11	25	16	16
63		18		25		15		16		11		16		18	15	11	25	16	16
64		18		25		15		15		11		16		18	15	11	25	15	16
65		18		24		15		15		11		16		18	15	11	24	15	16
66		18		24		15		15		11		16		18	15	11	24	15	16
67		18		24		15		15		11		16		18	15	11	24	15	16
68		18		24		15		15		11		16		18	15	11	24	15	16
69		18		24		15		15		10		16		18	15	10	24	15	16
70		18		24		15		15		10		16		18	15	10	24	15	16
71		18		24		15		15		10		16		18	15	10	24	15	16
72		17		24		15		15		10		16		17	15	10	24	15	16
73		17		24		15		15		9		16		17	15	9	24	15	16
74		17		24		14		15		9		16		17	14	9	24	15	16
75		17		24		14		15		9		16		17	14	9	24	15	16
76		17		24		14		15		9		15		17	14	9	24	15	15
77		17		23		14		15		9		15		17	14	9	23	15	15
78		17		23		14		15		9		15		17	14	9	23	15	15
79		17		23		14		14		8		15		17	14	8	23	14	15
80		17		23		14		14		8		15		17	14	8	23	14	15
81		17		23		14		14		8		15		17	14	8	23	14	15
82		17		23		14		14		8		15		17	14	8	23	14	15
83		16		23		14		14		8		15		16	14	8	23	14	15
84		16		23		14		14		8		15		16	14	8	23	14	15
85		16		23		13		14		8		15		16	13	8	23	14	15
86		16		23		13		14		8		15		16	13	8	23	14	15
87		16		23		13		14		8		15		16	13	8	23	14	15
88		16		23		13		14		8		14		16	13	8	23	14	14
89		16		23		13		13		8		14		16	13	8	23	13	14
90		16		22		13		13		8		14		16	13	8	22	13	14
91		16		22		13		13		8		14		16	13	8	22	13	14
92		16		22		13		13		7		13		16	13	7	22	13	13
93		16		22		13		13		7		13		16	13	7	22	13	13
94		15		22		13		13		7		13		15	13	7	22	13	13
95		15		21		13		13		7		13		15	13	7	21	13	13
96		15		21		12		13		7		13		15	12	7	21	13	13
97		15		21		12		13		7		13		15	12	7	21	13	13
98		14		20		12		12		7		13		14	12	7	20	12	13
99		14		19		12		11		7		13		14	12	7	19	11	13
100		13		18		12		9		7		13		13	12	7	18	9	13
		18/12		18/24		21/12		21/24		25/12		25/24		Anova: jeden faktor
	Max	26		32		22		23		17		23
	Median µm	20		26		16		17		13		17		Faktor
	SD	3.27641		3.22359		3.00469		2.99771		3.29701		2.79003		Výběr	Počet	Součet	Průměr	Rozptyl
	Min	13		18		12		9		7		13		18/12	100	1995	19.95	10.7348
	P-Value	p < 0.05		p < 0.05		p < 0.05		p < 0.05		p < 0.05		p < 0.05		21/12	100	1689	16.89	9.02818
														25/12	100	1228	12.28	10.8703
t- test		p-values
	18/12 vs 18/24	0.0306585												ANOVA
	21/12 vs 21/24	0.403728												Zdroj variability	SS	Rozdíl	MS	F	Hodnota P	F krit
	25/12 vs 25/24	0.0429203												Mezi výběry	2981.49	2	1490.74	145.992	6.98077e-45	3.02615
														Všechny výběry	3032.7	297	10.2111
Anova		p-values
	Ages at 12h	6.98077e-45												Celkem	6014.19	299
	Ages at 24h	1.31136e-70
														Anova: jeden faktor
														Faktor
														Výběr	Počet	Součet	Průměr	Rozptyl
														18/24	100	2618	26.18	10.3915
														21/24	100	1706	17.06	8.98626
														25/24	100	1756	17.56	7.78424
														ANOVA
														Zdroj variability	SS	Rozdíl	MS	F	Hodnota P	F krit
														Mezi výběry	5257.63	2	2628.81	290.348	1.31136e-70	3.02615
														Všechny výběry	2689.04	297	9.05401
														Celkem	7946.67	299

## Sheet: Graph
Age														Interval
	Positivity														Positivity
12D	0													4h	6
15D	3													12h	11
18D	9													24h	8
21D	13													48h	6
25D	12													1W	6

## Sheet: Area
	18/12			18/24			18/48			21/12			21/24			21/48			25/12			25/24			25/48
Bregma	DS area	Lesion area	%	DS area	Lesion area	%	DS area	Lesion area	%	DS area	Lesion area	%	DS area	Lesion area	%	DS area	Lesion area	%	DS area	Lesion area	%	DS area	Lesion area	%	DS area	Lesion area	%
1.2	0.0712	0.0065	9.12921	0.0712	0.0088	12.3596	0.0712	0.0111	15.5899										0.0712	0.0073	10.2528	0.0712	0.0142	19.9438	0.0712	0.0352	49.4382
0.2	0.0832	0.0134	16.1058	0.0832	0.013	15.625	0.0832	0.0186	22.3558										0.0832	0.0094	11.2981	0.0832	0.0244	29.3269	0.0832	0.0323	38.8221
-0.8	0.0591	0.0285	48.2234	0.0591	0.0169	28.5956	0.0591	0.0208	35.1946										0.0591	0.0036	6.09137	0.0591	0.0315	53.2995	0.0591	0.0352	59.5601
-1.8	0.0258	0.0124	48.062	0.0258	0.0129	50	0.0258	0.0079	30.6202										0.0258	0.0048	18.6047	0.0258	0.0181	70.155	0.0258	0.0168	65.1163
-2.5	0.0162	0.004	24.6914	0.0162	0.0045	27.7778	0.0162	0.0058	35.8025										0.0162	0.0026	16.0494	0.0162	0.0094	58.0247	0.0162	0.0117	72.2222
